# Supplementary material for: An Examination of Subjective and Objective Measures of Stress in Tactical Populations: A Scoping Review
Source: Healthcare (Basel). 2023 Sep 11;11(18):2515. doi: 10.3390/healthcare11182515 (PMC10530665; doi:10.3390/healthcare11182515)
Supplement: Supplementary file 1 [file healthcare-11-02515-s001.zip]

Archive with 2 entries (2 files):
- Supplemental Table S1 Excluded Articles.pdf
- Supplemental Table S2.pdf
